# Supplementary material for: Perinatal maternal depression and the risk of childhood asthma in offspring: A meta-analysis
Source: PLoS One. 2024 Sep 30;19(9):e0310647. doi: 10.1371/journal.pone.0310647 (PMC11441695; doi:10.1371/journal.pone.0310647)
Supplement: S2 Table — (XLSX) [file pone.0310647.s003.xlsx]

## Sheet: Sheet2
Study	Data extractors	Date of data extraction	Eligible for meta-analysis	Location	Study design	Number of mother- children pair included	Methods for validation of depressive symptom in mother	Timing for the evaluating of maternal depressive symptoms	Number of mothers with depressive symptom	Age of children at evaluation (years)	Male offspring (%)	Methods for validation of asthma in children	No. of children with asthma	Variables adjusted/matched
Guxens 2014	Liang Lu and Shiyang Lou	2024-03-12	Yes	The Netherlands	PC	4848	BSIQ	Prenatal	388	6	49.1	Clinically diagnosed	291	Maternal age, BMI, smoking during pregnancy, educational level, ethnicity, and parity, parental history of asthma or atopy and pet keeping, children’s sex, preterm birth, birth weight, breast-feeding, day care attendance, secondhand smoke at home, eczema, and lower respiratory tract infections
Wen 2015	Liang Lu and Shiyang Lou	2024-03-12	Yes	China	RC	19192	Database codes	Postpartum	3307	5	52.5	Self-reported	1267	Maternal age, paternal education, family income, residential area, GA, and children's birthweight
Liu 2015	Liang Lu and Shiyang Lou	2024-03-12	Yes	Denmark	RC	733685	Database codes	Prenatal	21371	> 3	51.4	Database codes	84683	Maternal age, maternal parity, maternal social status, maternal smoking during pregnancy, maternal history of asthma, gender of the child, calendar year of birth, and use of other subtypes antidepressants
Tomfohr 2016	Liang Lu and Shiyang Lou	2024-03-12	Yes	Canada	PC	1551	EPDS	Prenatal and postpartum	119	2	51.6	Clinically diagnosed with prescription for asthma	69	None
Zhou 2017	Liang Lu and Shiyang Lou	2024-03-12	Yes	France	RC	1139	CES-D	Prenatal	142	5	53.3	Clinically diagnosed	170	Maternal age, study center, maternal education, maternal smoking during pregnancy, maternal BMI, siblings, sex of the children, and family history of allergic diseases
Kozyrskyj 2017	Liang Lu and Shiyang Lou	2024-03-12	Yes	Canada	RC	1696	CES-D	Postpartum	331	5~10	49	Clinically diagnosed	237	Children sex, first child, low birthweight, prenatal smoking, maternal asthma, immigrant status, socioeconomic status and family functioning
Magnus 2018	Liang Lu and Shiyang Lou	2024-03-12	Yes	Norway	RC	63626	Self-reported major depressive symptoms	Prenatal	13866	7	51.2	Prescription for asthma	2630	Maternal age, parity, education, prepregnancy BMI, smoking during pregnancy, and maternal history of asthma
R van Meel 2020	Liang Lu and Shiyang Lou	2024-03-12	Yes	The Netherlands	PC	3640	GSI depressive symptom scale	Prenatal and postpartum	309	10	48.8	Self-reported and validated by medication records, prescription, and healthcare utilization	213	Maternal age, parity, education level, smoking during pregnancy, BMI at enrolment, history of asthma or atopy and pet keeping, and child’s sex, GA at birth, birth weight, ethnicity, breastfeeding and daycare attendance
Shi 2023	Liang Lu and Shiyang Lou	2024-03-12	Yes	China	PC	3252	CES-D	Prenatal	248	2	50.8	Clinically diagnosed	65	Maternal age at delivery, socioeconomic status, maternal parity, exposure to second-hand smoke during pregnancy, family history of asthma, child’s birth weight, and GA
Alcala 2023	Liang Lu and Shiyang Lou	2024-03-12	Yes	Mexico	PC	601	EPDS	Prenatal and postpartum	143	4~6	50	Self-reported	20	Child's sex, maternal age and education at enrollment, parity, report of a smoker in the home during the second or third trimesters, and average PM2.5 exposure during pregnancy, and average PM2.5 at first year postpartum

## Sheet: Sheet3
Cohort study	Representativeness of the exposed cohort	Selection of the non exposed cohort	Ascertainment of exposure	Outcome not present at baseline	Control for maternal age	Control for other confounding factors	Assessment of outcome	Enough long follow-up duration	Adequacy of follow-up of cohorts	Total
Guxens 2014	1	1	1	1	1	1	1	1	1	9
Wen 2015	0	1	0	1	1	1	0	1	1	6
Liu 2015	1	1	0	1	1	1	0	1	1	7
Tomfohr 2016	1	1	1	1	0	0	1	1	1	7
Zhou 2017	0	1	1	1	1	1	1	1	1	8
Kozyrskyj 2017	0	1	1	1	0	1	1	1	1	7
Magnus 2018	0	1	0	1	1	1	0	1	1	6
R van Meel 2020	1	1	1	1	1	1	0	1	1	8
Shi 2023	1	1	1	1	1	1	1	1	1	9
Alcala 2023	1	1	1	1	1	1	0	1	1	8

## Sheet: Sheet4
Study	RR	LL	UL	LnRR	SE
Guxens 2014	1.3	0.83	2.03	0.262364	0.228154
Wen 2015 boys	1.22	1.01	1.47	0.198851	0.0957429
Wen 2015 girls	1.26	1.01	1.57	0.231112	0.112532
Liu 2015	1.25	1.18	1.33	0.223144	0.0305267
Tomfohr 2016 pre	1.48	0.61	3.56	0.392042	0.450015
Tomfohr 2016 post	1.35	0.63	2.88	0.300105	0.387711
Zhou 2017	1.19	0.83	1.71	0.173953	0.184394
Kozyrskyj 2017	1.38	0.95	2.01	0.322083	0.191181
Magnus 2018	1.19	1.09	1.3	0.173953	0.0449456
R van Meel 2020 pre	1.75	1.19	2.57	0.559616	0.196416
R van Meel 2020 post	1.54	0.96	2.47	0.431782	0.241082
Shi 2023	1.08	0.35	3.33	0.076961	0.574692
Alcala 2023 pre	1.47	0.7	3.08	0.385262	0.37796
Alcala 2023 post	2.04	1.01	4.11	0.71295	0.358029
